# Supplementary material for: The association of primary aldosteronism with glaucoma-related fundus abnormalities
Source: PLoS One. 2020 Nov 6;15(11):e0242090. doi: 10.1371/journal.pone.0242090 (PMC7647098; doi:10.1371/journal.pone.0242090)
Supplement: S1 File — (XLSX) [file pone.0242090.s001.xlsx]

## Sheet: PA+control_per eye
Control_0, Ald1		M1F0	right_1	age	gla eye=2, GS eye=1	Gla+GS eye_1	from disc superior_1, inferior_2, both_3	from disc superior_1	from disc inferior_1	from vessel superior_1, inferior_2, both_3	from vessel superior_1	from vessel inferior_1	with NFLD_1, without_0	NFLD from disc_1	NFLD from vessel_1	NFLD count	NFLD from disc_1, vessel_2, both_3	NFLD both eye_2, one eye_1	Gla patient_1	GS patient_1	Gla patient_2, GS patient_1	HT	DM	Heart disease
0	1001	1	0	54	0	0	0	0	0	0	0	0	0	0	0	0	0	0	0	0	0	0	0	0
0	1001	1	1	54	0	0	0	0	0	0	0	0	0	0	0	0	0	0	0	0	0	0	0	0
0	1002	0	0	55	0	0	0	0	0	0	0	0	0	0	0	0	0	0	0	0	0	1		0
0	1002	0	1	55	0	0	0	0	0	0	0	0	0	0	0	0	0	0	0	0	0	1		0
0	1003	1	0	49	0	0	0	0	0	0	0	0	0	0	0	0	0	0	0	0	0	0	0	0
0	1003	1	1	49	0	0	0	0	0	0	0	0	0	0	0	0	0	0	0	0	0	0	0	0
0	1004	0	0	64	0	0	0	0	0	0	0	0	0	0	0	0	0	0	0	0	0	1	0	0
0	1004	0	1	64	0	0	0	0	0	0	0	0	0	0	0	0	0	0	0	0	0	1	0	0
0	1005	1	0	53	0	0	0	0	0	0	0	0	0	0	0	0	0	0	0	0	0	0	0	0
0	1005	1	1	53	0	0	0	0	0	0	0	0	0	0	0	0	0	0	0	0	0	0	0	0
0	1006	0	0	40	0	0	0	0	0	0	0	0	0	0	0	0	0	0	0	0	0	0	0	0
0	1006	0	1	40	0	0	0	0	0	0	0	0	0	0	0	0	0	0	0	0	0	0	0	0
0	1007	1	0	39	0	0	0	0	0	0	0	0	0	0	0	0	0	0	0	0	0	0	0	0
0	1007	1	1	39	0	0	0	0	0	0	0	0	0	0	0	0	0	0	0	0	0	0	0	0
0	1008	0	0	63	0	0	0	0	0	0	0	0	0	0	0	0	0	0	0	0	0	0	0	0
0	1008	0	1	63	0	0	0	0	0	0	0	0	0	0	0	0	0	0	0	0	0	0	0	0
0	1009	0	0	64	0	0	0	0	0	0	0	0	0	0	0	0	0	0	0	0	0	0	0	0
0	1009	0	1	64	0	0	0	0	0	0	0	0	0	0	0	0	0	0	0	0	0	0	0	0
0	1010	1	0	53	0	0	0	0	0	0	0	0	0	0	0	0	0	0	0	0	0	0	0	0
0	1010	1	1	53	0	0	0	0	0	0	0	0	0	0	0	0	0	0	0	0	0	0	0	0
0	1011	0	0	52	0	0	0	0	0	0	0	0	0	0	0	0	0	0	0	0	0	0	0	0
0	1011	0	1	52	0	0	0	0	0	0	0	0	0	0	0	0	0	0	0	0	0	0	0	0
0	1012	0	0	55	0	0	0	0	0	0	0	0	0	0	0	0	0	0	0	0	0	0	0	0
0	1012	0	1	55	0	0	0	0	0	0	0	0	0	0	0	0	0	0	0	0	0	0	0	0
0	1013	1	0	67	0	0	0	0	0	0	0	0	0	0	0	0	0	0	0	0	0	0	0	0
0	1013	1	1	67	0	0	0	0	0	0	0	0	0	0	0	0	0	0	0	0	0	0	0	0
0	1014	1	0	52	0	0	0	0	0	0	0	0	0	0	0	0	0	0	0	0	0	0	0	0
0	1014	1	1	52	0	0	0	0	0	0	0	0	0	0	0	0	0	0	0	0	0	0	0	0
0	1015	0	0	40	0	0	0	0	0	0	0	0	0	0	0	0	0	0	0	0	0	0	0	0
0	1015	0	1	40	0	0	0	0	0	0	0	0	0	0	0	0	0	0	0	0	0	0	0	0
0	1016	1	0	54	0	0	0	0	0	0	0	0	0	0	0	0	0	0	0	0	0	0	0	0
0	1016	1	1	54	0	0	0	0	0	0	0	0	0	0	0	0	0	0	0	0	0	0	0	0
0	1017	1	0	67	0	0	0	0	0	0	0	0	0	0	0	0	0	0	0	0	0
0	1017	1	1	67	0	0	0	0	0	0	0	0	0	0	0	0	0	0	0	0	0
0	1018	1	0	52	0	0	1	1	0	2	0	1	1	1	1	2	3	1	0	0	0	0	0	0
0	1018	1	1	52	0	0	0	0	0	0	0	0	0	0	0	0	0	1	0	0	0	0	0	0
0	1019	1	0	74	0	0	0	0	0	0	0	0	0	0	0	0	0	0	0	0	0	0	0	0
0	1019	1	1	74	0	0	0	0	0	0	0	0	0	0	0	0	0	0	0	0	0	0	0	0
0	1020	0	0	54	1	1	0	0	0	0	0	0	0	0	0	0	0	1	1	0	2	0	0	0
0	1020	0	1	54	2	1	2	0	1	0	0	0	1	1	0	1	1	1	1	0	2	0	0	0
0	1021	0	0	62	0	0	0	0	0	0	0	0	0	0	0	0	0	1	0	0	0	1	0	0
0	1021	0	1	62	0	0	2	0	1	0	0	0	1	1	0	1	1	1	0	0	0	1	0	0
0	1022	1	0	59	0	0	0	0	0	0	0	0	0	0	0	0	0	0	0	0	0	0	0	0
0	1022	1	1	59	0	0	0	0	0	0	0	0	0	0	0	0	0	0	0	0	0	0	0	0
0	1023	1	0	49	0	0	0	0	0	0	0	0	0	0	0	0	0	0	0	0	0	0	0	0
0	1023	1	1	49	0	0	0	0	0	0	0	0	0	0	0	0	0	0	0	0	0	0	0	0
0	1024	1	0	53	0	0	0	0	0	0	0	0	0	0	0	0	0	0	0	0	0	0	0	0
0	1024	1	1	53	0	0	0	0	0	0	0	0	0	0	0	0	0	0	0	0	0	0	0	0
0	1025	0	0	58	0	0	0	0	0	0	0	0	0	0	0	0	0	0	0	0	0	0	0	0
0	1025	0	1	58	0	0	0	0	0	0	0	0	0	0	0	0	0	0	0	0	0	0	0	0
0	1026	0	0	74	0	0	0	0	0	0	0	0	0	0	0	0	0	0	0	0	0	0	0	1
0	1026	0	1	74	0	0	0	0	0	0	0	0	0	0	0	0	0	0	0	0	0	0	0	1
0	1027	1	0	54	0	0	0	0	0	0	0	0	0	0	0	0	0	0	0	0	0	0	0	0
0	1027	1	1	54	0	0	0	0	0	0	0	0	0	0	0	0	0	0	0	0	0	0	0	0
0	1028	1	0	47	0	0	2	0	1	0	0	0	1	1	0	1	1	1	0	0	0	0	0	0
0	1028	1	1	47	0	0	0	0	0	0	0	0	0	0	0	0	0	1	0	0	0	0	0	0
0	1029	1	0	60	0	0	0	0	0	0	0	0	0	0	0	0	0	0	0	0	0	1	1	0
0	1029	1	1	60	0	0	0	0	0	0	0	0	0	0	0	0	0	0	0	0	0	1	1	0
0	1030	0	0	39	0	0	0	0	0	0	0	0	0	0	0	0	0	0	0	0	0	0	0	0
0	1030	0	1	39	0	0	0	0	0	0	0	0	0	0	0	0	0	0	0	0	0	0	0	0
0	1031	1	0	62	0	0	0	0	0	0	0	0	0	0	0	0	0	0	0	0	0	1	0	1
0	1031	1	1	62	0	0	0	0	0	0	0	0	0	0	0	0	0	0	0	0	0	1	0	1
0	1032	0	0	45	0	0	0	0	0	0	0	0	0	0	0	0	0	0	0	0	0	0	0	0
0	1032	0	1	45	0	0	0	0	0	0	0	0	0	0	0	0	0	0	0	0	0	0	0	0
0	1033	1	0	60	0	0	0	0	0	0	0	0	0	0	0	0	0	0	0	0	0	0	0	0
0	1033	1	1	60	0	0	0	0	0	0	0	0	0	0	0	0	0	0	0	0	0	0	0	0
0	1034	0	0	46	0	0	0	0	0	0	0	0	0	0	0	0	0	0	0	0	0	0	0	0
0	1034	0	1	46	0	0	0	0	0	0	0	0	0	0	0	0	0	0	0	0	0	0	0	0
0	1035	1	0	49	0	0	0	0	0	0	0	0	0	0	0	0	0	0	0	0	0	0	0	0
0	1035	1	1	49	0	0	0	0	0	0	0	0	0	0	0	0	0	0	0	0	0	0	0	0
0	1036	0	0	56	0	0	1	1	0	0	0	0	1	1	0	1	1	2	0	0	0	0	1	1
0	1036	0	1	56	0	0	1	1	0	0	0	0	1	1	0	1	1	2	0	0	0	0	1	1
0	1037	1	0	64	2	1	1	1	0	0	0	0	1	1	0	1	1	2	1	0	2	0	0	0
0	1037	1	1	64	2	1	1	1	0	0	0	0	1	1	0	1	1	2	1	0	2	0	0	0
0	1038	1	0	58	0	0	0	0	0	0	0	0	0	0	0	0	0	0	0	0	0	0	0	0
0	1038	1	1	58	0	0	0	0	0	0	0	0	0	0	0	0	0	0	0	0	0	0	0	0
0	1039	0	0	48	0	0	0	0	0	0	0	0	0	0	0	0	0	0	0	0	0	0	0	0
0	1039	0	1	48	0	0	0	0	0	0	0	0	0	0	0	0	0	0	0	0	0	0	0	0
0	1040	0	0	72	0	0	0	0	0	0	0	0	0	0	0	0	0	0	0	0	0	0	0	0
0	1040	0	1	72	0	0	0	0	0	0	0	0	0	0	0	0	0	0	0	0	0	0	0	0
0	1041	0	0	68	2	1	2	0	1	0	0	0	1	1	0	1	1	2	1	0	2	0	0	0
0	1041	0	1	68	1	1	2	0	1	0	0	0	1	1	0	1	1	2	1	0	2	0	0	0
0	1042	0	0	55	0	0	0	0	0	0	0	0	0	0	0	0	0	0	0	0	0	0	0	0
0	1042	0	1	55	0	0	0	0	0	0	0	0	0	0	0	0	0	0	0	0	0	0	0	0
0	1043	1	0	55	0	0	0	0	0	0	0	0	0	0	0	0	0	0	0	0	0	0	0	0
0	1043	1	1	55	0	0	0	0	0	0	0	0	0	0	0	0	0	0	0	0	0	0	0	0
0	1044	0	0	50	0	0	0	0	0	0	0	0	0	0	0	0	0	0	0	0	0	0	0	0
0	1044	0	1	50	0	0	0	0	0	0	0	0	0	0	0	0	0	0	0	0	0	0	0	0
0	1045	0	0	64	0	0	0	0	0	0	0	0	0	0	0	0	0	1	0	0	0	0	0	0
0	1045	0	1	64	0	0	2	0	1	0	0	0	1	1	0	1	1	1	0	0	0	0	0	0
0	1046	1	0	65	0	0	0	0	0	0	0	0	0	0	0	0	0	0	0	0	0	1	0	0
0	1046	1	1	65	0	0	0	0	0	0	0	0	0	0	0	0	0	0	0	0	0	1	0	0
0	1047	0	0	61	0	0	0	0	0	0	0	0	0	0	0	0	0	0	0	0	0	0	0	0
0	1047	0	1	61	0	0	0	0	0	0	0	0	0	0	0	0	0	0	0	0	0	0	0	0
0	1048	0	0	62	0	0	0	0	0	0	0	0	0	0	0	0	0	0	0	0	0	1	0	0
0	1048	0	1	62	0	0	0	0	0	0	0	0	0	0	0	0	0	0	0	0	0	1	0	0
0	1049	0	0	65	0	0	0	0	0	0	0	0	0	0	0	0	0	0	0	0	0	0	0	0
0	1049	0	1	65	0	0	0	0	0	0	0	0	0	0	0	0	0	0	0	0	0	0	0	0
0	1050	1	0	45	0	0	0	0	0	0	0	0	0	0	0	0	0	0	0	0	0	0	0	0
0	1050	1	1	45	0	0	0	0	0	0	0	0	0	0	0	0	0	0	0	0	0	0	0	0
0	1051	1	0	66	0	0	0	0	0	0	0	0	0	0	0	0	0	0	0	0	0	1		1
0	1051	1	1	66	0	0	0	0	0	0	0	0	0	0	0	0	0	0	0	0	0	1		1
0	1052	1	0	65	0	0	0	0	0	0	0	0	0	0	0	0	0	0	0	0	0	0	0	0
0	1052	1	1	65	0	0	0	0	0	0	0	0	0	0	0	0	0	0	0	0	0	0	0	0
0	1053	0	0	53	0	0	2	0	1	0	0	0	1	1	0	1	1	1	0	0	0	0	0	0
0	1053	0	1	53	0	0	0	0	0	0	0	0	0	0	0	0	0	1	0	0	0	0	0	0
0	1054	1	0	62	0	0	0	0	0	0	0	0	0	0	0	0	0	0	0	0	0	1
0	1054	1	1	62	0	0	0	0	0	0	0	0	0	0	0	0	0	0	0	0	0	1
0	1055	0	0	69	2	1	2	0	1	0	0	0	1	1	0	1	1	2	1	0	2	1	1	0
0	1055	0	1	69	1	1	2	0	1	0	0	0	1	1	0	1	1	2	1	0	2	1	1	0
0	1056	0	0	62	0	0	0	0	0	0	0	0	0	0	0	0	0	0	0	0	0	0	0	0
0	1056	0	1	62	0	0	0	0	0	0	0	0	0	0	0	0	0	0	0	0	0	0	0	0
0	1057	0	0	67	0	0	0	0	0	0	0	0	0	0	0	0	0	0	0	0	0	1	0	0
0	1057	0	1	67	0	0	0	0	0	0	0	0	0	0	0	0	0	0	0	0	0	1	0	0
0	1058	1	0	72	0	0	0	0	0	0	0	0	0	0	0	0	0	0	0	0	0	1	0	1
0	1058	1	1	72	0	0	0	0	0	0	0	0	0	0	0	0	0	0	0	0	0	1	0	1
0	1059	0	0	65	0	0	0	0	0	0	0	0	0	0	0	0	0	0	0	0	0	0	0	0
0	1059	0	1	65	0	0	0	0	0	0	0	0	0	0	0	0	0	0	0	0	0	0	0	0
0	1060	0	0	65	0	0	0	0	0	0	0	0	0	0	0	0	0	0	0	0	0	0	0	0
0	1060	0	1	65	0	0	0	0	0	0	0	0	0	0	0	0	0	0	0	0	0	0	0	0
0	1061	0	0	51	0	0	0	0	0	0	0	0	0	0	0	0	0	0	0	0	0	0	0	1
0	1061	0	1	51	0	0	0	0	0	0	0	0	0	0	0	0	0	0	0	0	0	0	0	1
0	1062	0	0	53	0	0	0	0	0	0	0	0	0	0	0	0	0	0	0	0	0	0	0	0
0	1062	0	1	53	0	0	0	0	0	0	0	0	0	0	0	0	0	0	0	0	0	0	0	0
0	1063	1	0	70	0	0	0	0	0	0	0	0	0	0	0	0	0	0	0	0	0	0	0	0
0	1063	1	1	70	0	0	0	0	0	0	0	0	0	0	0	0	0	0	0	0	0	0	0	0
0	1064	1	0	66	0	0	0	0	0	0	0	0	0	0	0	0	0	0	0	0	0	0	0	0
0	1064	1	1	66	0	0	0	0	0	0	0	0	0	0	0	0	0	0	0	0	0	0	0	0
0	1065	0	0	54	0	0	0	0	0	0	0	0	0	0	0	0	0	0	0	0	0	0	1	0
0	1065	0	1	54	0	0	0	0	0	0	0	0	0	0	0	0	0	0	0	0	0	0	1	0
0	1066	1	0	69	0	0	0	0	0	0	0	0	0	0	0	0	0	0	0	0	0	0	0	0
0	1066	1	1	69	0	0	0	0	0	0	0	0	0	0	0	0	0	0	0	0	0	0	0	0
0	1067	1	0	52	0	0	0	0	0	0	0	0	0	0	0	0	0	0	0	0	0	0	0	0
0	1067	1	1	52	0	0	0	0	0	0	0	0	0	0	0	0	0	0	0	0	0	0	0	0
0	1068	0	0	75	0	0	0	0	0	0	0	0	0	0	0	0	0	0	0	0	0	1	1	0
0	1068	0	1	75	0	0	0	0	0	0	0	0	0	0	0	0	0	0	0	0	0	1	1	0
0	1069	0	0	64	0	0	0	0	0	0	0	0	0	0	0	0	0	0	0	0	0	0	0	0
0	1069	0	1	64	0	0	0	0	0	0	0	0	0	0	0	0	0	0	0	0	0	0	0	0
0	1070	0	0	52	0	0	1	1	0	0	0	0	1	1	0	1	1	1	0	0	0	0	0	0
0	1070	0	1	52	0	0	0	0	0	0	0	0	0	0	0	0	0	1	0	0	0	0	0	0
0	1071	0	0	59	2	1	1	1	0	0	0	0	1	1	0	1	1	1	1	0	2	0	0	0
0	1071	0	1	59	0	0	0	0	0	0	0	0	0	0	0	0	0	1	1	0	2	0	0	0
0	1072	0	0	56	0	0	0	0	0	0	0	0	0	0	0	0	0	0	0	0	0	0	0	0
0	1072	0	1	56	0	0	0	0	0	0	0	0	0	0	0	0	0	0	0	0	0	0	0	0
0	1073	0	0	71	0	0	0	0	0	0	0	0	0	0	0	0	0	0	0	0	0	0	0	0
0	1073	0	1	71	0	0	0	0	0	0	0	0	0	0	0	0	0	0	0	0	0	0	0	0
0	1074	0	0	58	0	0	0	0	0	0	0	0	0	0	0	0	0	0	0	0	0	0	0	0
0	1074	0	1	58	0	0	0	0	0	0	0	0	0	0	0	0	0	0	0	0	0	0	0	0
0	1075	0	0	62	0	0	0	0	0	0	0	0	0	0	0	0	0	0	0	0	0	0	0	0
0	1075	0	1	62	0	0	0	0	0	0	0	0	0	0	0	0	0	0	0	0	0	0	0	0
0	1076	1	0	57	0	0	0	0	0	0	0	0	0	0	0	0	0	0	0	0	0	0	0	0
0	1076	1	1	57	0	0	0	0	0	0	0	0	0	0	0	0	0	0	0	0	0	0	0	0
0	1077	0	0	70	0	0	0	0	0	0	0	0	0	0	0	0	0	0	0	0	0	0	0	0
0	1077	0	1	70	0	0	0	0	0	0	0	0	0	0	0	0	0	0	0	0	0	0	0	0
0	1078	1	0	71	0	0	0	0	0	0	0	0	0	0	0	0	0	0	0	0	0	0	0	0
0	1078	1	1	71	0	0	0	0	0	0	0	0	0	0	0	0	0	0	0	0	0	0	0	0
0	1079	0	0	69	0	0	0	0	0	0	0	0	0	0	0	0	0	0	0	0	0	1	0	0
0	1079	0	1	69	0	0	0	0	0	0	0	0	0	0	0	0	0	0	0	0	0	1	0	0
0	1080	0	0	66	0	0	0	0	0	0	0	0	0	0	0	0	0	0	0	0	0	1	0	0
0	1080	0	1	66	0	0	0	0	0	0	0	0	0	0	0	0	0	0	0	0	0	1	0	0
0	1081	0	0	51	0	0	0	0	0	0	0	0	0	0	0	0	0	0	0	0	0	0	0	0
0	1081	0	1	51	0	0	0	0	0	0	0	0	0	0	0	0	0	0	0	0	0	0	0	0
0	1082	0	0	39	0	0	0	0	0	0	0	0	0	0	0	0	0	1	0	0	0	0	0	0
0	1082	0	1	39	0	0	1	1	0	0	0	0	1	1	0	1	1	1	0	0	0	0	0	0
0	1083	1	0	63	0	0	0	0	0	0	0	0	0	0	0	0	0	0	0	0	0	0	0	0
0	1083	1	1	63	0	0	0	0	0	0	0	0	0	0	0	0	0	0	0	0	0	0	0	0
0	1084	0	0	45	0	0	0	0	0	0	0	0	0	0	0	0	0	0	0	0	0	0	0	0
0	1084	0	1	45	0	0	0	0	0	0	0	0	0	0	0	0	0	0	0	0	0	0	0	0
0	1085	0	0	51	0	0	0	0	0	0	0	0	0	0	0	0	0	0	0	0	0	0	0	0
0	1085	0	1	51	0	0	0	0	0	0	0	0	0	0	0	0	0	0	0	0	0	0	0	0
0	1086	0	0	52	1	1	1	1	0	0	0	0	1	1	0	1	1	1	0	1	1	0	0	0
0	1086	0	1	52	0	0	0	0	0	0	0	0	0	0	0	0	0	1	0	1	1	0	0	0
0	1087	1	0	39	0	0	0	0	0	0	0	0	0	0	0	0	0	0	0	0	0	0	0	0
0	1087	1	1	39	0	0	0	0	0	0	0	0	0	0	0	0	0	0	0	0	0	0	0	0
0	1088	0	0	66	0	0	0	0	0	0	0	0	0	0	0	0	0	0	0	0	0	1	0	0
0	1088	0	1	66	0	0	0	0	0	0	0	0	0	0	0	0	0	0	0	0	0	1	0	0
0	1089	0	0	40	0	0	0	0	0	0	0	0	0	0	0	0	0	0	0	0	0	0	0	0
0	1089	0	1	40	0	0	0	0	0	0	0	0	0	0	0	0	0	0	0	0	0	0	0	0
0	1090	1	0	57	0	0	0	0	0	0	0	0	0	0	0	0	0	0	0	0	0	0	0	1
0	1090	1	1	57	0	0	0	0	0	0	0	0	0	0	0	0	0	0	0	0	0	0	0	1
0	1091	0	0	54	0	0	0	0	0	0	0	0	0	0	0	0	0	0	0	0	0	0	1	0
0	1091	0	1	54	0	0	0	0	0	0	0	0	0	0	0	0	0	0	0	0	0	0	1	0
0	1092	0	0	44	0	0	0	0	0	0	0	0	0	0	0	0	0	0	0	0	0	0	0	0
0	1092	0	1	44	0	0	0	0	0	0	0	0	0	0	0	0	0	0	0	0	0	0	0	0
0	1093	0	0	65	0	0	0	0	0	0	0	0	0	0	0	0	0	0	0	0	0	0	0	0
0	1093	0	1	65	0	0	0	0	0	0	0	0	0	0	0	0	0	0	0	0	0	0	0	0
0	1094	0	0	49	0	0	0	0	0	0	0	0	0	0	0	0	0	0	0	0	0	0
0	1094	0	1	49	0	0	0	0	0	0	0	0	0	0	0	0	0	0	0	0	0	0
0	1095	0	0	70	0	0	0	0	0	0	0	0	0	0	0	0	0	0	0	0	0	0	0	0
0	1095	0	1	70	0	0	0	0	0	0	0	0	0	0	0	0	0	0	0	0	0	0	0	0
0	1096	1	0	63	0	0	0	0	0	0	0	0	0	0	0	0	0	0	0	0	0	0	0	0
0	1096	1	1	63	0	0	0	0	0	0	0	0	0	0	0	0	0	0	0	0	0	0	0	0
0	1097	0	0	50	0	0	0	0	0	0	0	0	0	0	0	0	0	0	0	0	0	0	0	0
0	1097	0	1	50	0	0	0	0	0	0	0	0	0	0	0	0	0	0	0	0	0	0	0	0
0	1098	0	0	44	0	0	0	0	0	0	0	0	0	0	0	0	0	1	0	0	0	0	0	0
0	1098	0	1	44	0	0	1	1	0	0	0	0	1	1	0	1	1	1	0	0	0	0	0	0
0	1099	0	0	61	0	0	0	0	0	0	0	0	0	0	0	0	0	0	0	0	0	0	0	0
0	1099	0	1	61	0	0	0	0	0	0	0	0	0	0	0	0	0	0	0	0	0	0	0	0
0	1100	0	0	61	0	0	0	0	0	0	0	0	0	0	0	0	0	0	0	0	0	0	0	0
0	1100	0	1	61	0	0	0	0	0	0	0	0	0	0	0	0	0	0	0	0	0	0	0	0
0	1101	1	0	56	0	0	0	0	0	0	0	0	0	0	0	0	0	0	0	0	0	0	0	0
0	1101	1	1	56	0	0	0	0	0	0	0	0	0	0	0	0	0	0	0	0	0	0	0	0
0	1102	1	0	41	0	0	0	0	0	0	0	0	0	0	0	0	0	0	0	0	0	0	0	0
0	1102	1	1	41	0	0	0	0	0	0	0	0	0	0	0	0	0	0	0	0	0	0	0	0
0	1103	0	0	67	0	0	0	0	0	0	0	0	0	0	0	0	0	0	0	0	0	0	1	0
0	1103	0	1	67	0	0	0	0	0	0	0	0	0	0	0	0	0	0	0	0	0	0	1	0
0	1104	0	0	46	0	0	1	1	0	0	0	0	1	1	0	1	1	1	0	0	0	0	0	0
0	1104	0	1	46	0	0	0	0	0	0	0	0	0	0	0	0	0	1	0	0	0	0	0	0
0	1105	1	0	63	0	0	0	0	0	0	0	0	0	0	0	0	0	0	0	0	0	0	0	0
0	1105	1	1	63	0	0	0	0	0	0	0	0	0	0	0	0	0	0	0	0	0	0	0	0
0	1106	0	0	40	0	0	0	0	0	0	0	0	0	0	0	0	0	0	0	0	0	0	0	0
0	1106	0	1	40	0	0	0	0	0	0	0	0	0	0	0	0	0	0	0	0	0	0	0	0
0	1107	0	0	59	0	0	0	0	0	0	0	0	0	0	0	0	0	0	0	0	0	0	0	0
0	1107	0	1	59	0	0	0	0	0	0	0	0	0	0	0	0	0	0	0	0	0	0	0	0
0	1108	0	0	63	0	0	0	0	0	0	0	0	0	0	0	0	0	0	0	0	0	0	0	0
0	1108	0	1	63	0	0	0	0	0	0	0	0	0	0	0	0	0	0	0	0	0	0	0	0
0	1109	0	0	33	0	0	0	0	0	0	0	0	0	0	0	0	0	0	0	0	0	1	1	0
0	1110	1	0	62	0	0	0	0	0	0	0	0	0	0	0	0	0	0	0	0	0	1	0	0
0	1110	1	1	62	0	0	0	0	0	0	0	0	0	0	0	0	0	0	0	0	0	1	0	0
0	1111	1	0	62	1	1	0	0	0	0	0	0	0	0	0	0	0	1	0	1	1
0	1111	1	1	62	0	0	1	1	0	2	0	1	1	1	1	2	3	1	0	1	1
0	1112	0	0	40	0	0	0	0	0	0	0	0	0	0	0	0	0	0	0	0	0	0	0	0
0	1112	0	1	40	0	0	0	0	0	0	0	0	0	0	0	0	0	0	0	0	0	0	0	0
0	1113	0	0	68	0	0	0	0	0	0	0	0	0	0	0	0	0	0	0	0	0	1	0	0
0	1113	0	1	68	0	0	0	0	0	0	0	0	0	0	0	0	0	0	0	0	0	1	0	0
0	1114	1	0	58	0	0	0	0	0	0	0	0	0	0	0	0	0	0	0	0	0	1	1	0
0	1114	1	1	58	0	0	0	0	0	0	0	0	0	0	0	0	0	0	0	0	0	1	1	0
0	1115	1	0	70	0	0	0	0	0	0	0	0	0	0	0	0	0	0	0	0	0	1	0	0
0	1115	1	1	70	0	0	0	0	0	0	0	0	0	0	0	0	0	0	0	0	0	1	0	0
0	1116	0	0	81	0	0	0	0	0	0	0	0	0	0	0	0	0	0	0	0	0	1	0	0
0	1116	0	1	81	0	0	0	0	0	0	0	0	0	0	0	0	0	0	0	0	0	1	0	0
0	1117	0	0	57	0	0	0	0	0	0	0	0	0	0	0	0	0	0	0	0	0	0	0	0
0	1117	0	1	57	0	0	0	0	0	0	0	0	0	0	0	0	0	0	0	0	0	0	0	0
0	1118	1	0	59	0	0	0	0	0	0	0	0	0	0	0	0	0	0	0	0	0	0	0	1
0	1118	1	1	59	0	0	0	0	0	0	0	0	0	0	0	0	0	0	0	0	0	0	0	1
0	1119	1	0	64	0	0	0	0	0	0	0	0	0	0	0	0	0	0	0	0	0	0	0	0
0	1119	1	1	64	0	0	0	0	0	0	0	0	0	0	0	0	0	0	0	0	0	0	0	0
0	1120	1	0	61	0	0	0	0	0	0	0	0	0	0	0	0	0	0	0	0	0	0	0	0
0	1120	1	1	61	0	0	0	0	0	0	0	0	0	0	0	0	0	0	0	0	0	0	0	0
0	1121	1	0	73	2	1	1	1	0	0	0	0	1	1	0	1	1	1	1	0	2	1		0
0	1121	1	1	73	0	0	0	0	0	0	0	0	0	0	0	0	0	1	1	0	2	1		0
0	1122	1	0	43	0	0	0	0	0	0	0	0	0	0	0	0	0	0	0	0	0	0	0	0
0	1122	1	1	43	0	0	0	0	0	0	0	0	0	0	0	0	0	0	0	0	0	0	0	0
0	1123	1	0	65	0	0	0	0	0	0	0	0	0	0	0	0	0	0	0	0	0	1	1	0
0	1123	1	1	65	0	0	0	0	0	0	0	0	0	0	0	0	0	0	0	0	0	1	1	0
0	1124	1	0	47	0	0	0	0	0	0	0	0	0	0	0	0	0	0	0	0	0	0	0	0
0	1124	1	1	47	0	0	0	0	0	0	0	0	0	0	0	0	0	0	0	0	0	0	0	0
0	1125	1	0	75	0	0	0	0	0	0	0	0	0	0	0	0	0	0	0	0	0	0	0	1
0	1125	1	1	75	0	0	0	0	0	0	0	0	0	0	0	0	0	0	0	0	0	0	0	1
0	1126	1	0	64	0	0	0	0	0	0	0	0	0	0	0	0	0	0	0	0	0	1	0	0
0	1126	1	1	64	0	0	0	0	0	0	0	0	0	0	0	0	0	0	0	0	0	1	0	0
0	1127	1	0	64	0	0	0	0	0	0	0	0	0	0	0	0	0	0	0	0	0	0	0	0
0	1127	1	1	64	0	0	0	0	0	0	0	0	0	0	0	0	0	0	0	0	0	0	0	0
0	1128	0	0	63	0	0	2	0	1	0	0	0	1	1	0	1	1	1	0	0	0	0	0	0
0	1128	0	1	63	0	0	0	0	0	0	0	0	0	0	0	0	0	1	0	0	0	0	0	0
0	1129	1	0	68	0	0	0	0	0	0	0	0	0	0	0	0	0	0	0	0	0	1
0	1129	1	1	68	0	0	0	0	0	0	0	0	0	0	0	0	0	0	0	0	0	1
0	1130	1	0	61	0	0	0	0	0	0	0	0	0	0	0	0	0	0	0	0	0	0	0	0
0	1130	1	1	61	0	0	0	0	0	0	0	0	0	0	0	0	0	0	0	0	0	0	0	0
0	1131	0	0	63	0	0	0	0	0	0	0	0	0	0	0	0	0	0	0	0	0	0	0	1
0	1131	0	1	63	0	0	0	0	0	0	0	0	0	0	0	0	0	0	0	0	0	0	0	1
0	1132	1	0	40	0	0	0	0	0	0	0	0	0	0	0	0	0	0	0	0	0	0	1	0
0	1132	1	1	40	0	0	0	0	0	0	0	0	0	0	0	0	0	0	0	0	0	0	1	0
0	1133	1	0	76	0	0	0	0	0	0	0	0	0	0	0	0	0	0	0	0	0	0	0	0
0	1133	1	1	76	0	0	0	0	0	0	0	0	0	0	0	0	0	0	0	0	0	0	0	0
0	1134	0	0	47	0	0	0	0	0	0	0	0	0	0	0	0	0	0	0	0	0	0	0	0
0	1135	0	0	39	0	0	0	0	0	0	0	0	0	0	0	0	0	0	0	0	0	0	0	1
0	1135	0	1	39	0	0	0	0	0	0	0	0	0	0	0	0	0	0	0	0	0	0	0	1
0	1136	0	0	47	0	0	0	0	0	0	0	0	0	0	0	0	0	0	0	0	0	0	0	0
0	1136	0	1	47	0	0	0	0	0	0	0	0	0	0	0	0	0	0	0	0	0	0	0	0
0	1137	1	0	41	0	0	0	0	0	0	0	0	0	0	0	0	0	0	0	0	0	0	0	0
0	1137	1	1	41	0	0	0	0	0	0	0	0	0	0	0	0	0	0	0	0	0	0	0	0
0	1138	1	0	61	0	0	0	0	0	0	0	0	0	0	0	0	0	0	0	0	0	0	0	0
0	1138	1	1	61	0	0	0	0	0	0	0	0	0	0	0	0	0	0	0	0	0	0	0	0
0	1139	1	0	51	0	0	0	0	0	0	0	0	0	0	0	0	0	0	0	0	0	0	0	1
0	1139	1	1	51	0	0	0	0	0	0	0	0	0	0	0	0	0	0	0	0	0	0	0	1
0	1140	1	0	48	0	0	0	0	0	0	0	0	0	0	0	0	0	0	0	0	0	0	0	0
0	1140	1	1	48	0	0	0	0	0	0	0	0	0	0	0	0	0	0	0	0	0	0	0	0
0	1141	1	0	51	0	0	0	0	0	0	0	0	0	0	0	0	0	0	0	0	0	0	0	0
0	1141	1	1	51	0	0	0	0	0	0	0	0	0	0	0	0	0	0	0	0	0	0	0	0
0	1142	1	0	61	0	0	0	0	0	0	0	0	0	0	0	0	0	0	0	0	0	0	1	0
0	1142	1	1	61	0	0	0	0	0	0	0	0	0	0	0	0	0	0	0	0	0	0	1	0
0	1143	1	0	63	0	0	0	0	0	0	0	0	0	0	0	0	0	0	0	0	0	0	0	0
0	1143	1	1	63	0	0	0	0	0	0	0	0	0	0	0	0	0	0	0	0	0	0	0	0
0	1144	1	0	69	0	0	0	0	0	0	0	0	0	0	0	0	0	0	0	0	0	1	1	0
0	1144	1	1	69	0	0	0	0	0	0	0	0	0	0	0	0	0	0	0	0	0	1	1	0
0	1145	0	0	39	0	0	0	0	0	0	0	0	0	0	0	0	0	0	0	0	0	0	0	0
0	1145	0	1	39	0	0	0	0	0	0	0	0	0	0	0	0	0	0	0	0	0	0	0	0
0	1146	0	0	61	0	0	0	0	0	0	0	0	0	0	0	0	0	0	0	0	0	0	0	0
0	1146	0	1	61	0	0	0	0	0	0	0	0	0	0	0	0	0	0	0	0	0	0	0	0
0	1147	1	0	68	0	0	0	0	0	0	0	0	0	0	0	0	0	0	0	0	0	0	0	0
0	1147	1	1	68	0	0	0	0	0	0	0	0	0	0	0	0	0	0	0	0	0	0	0	0
0	1148	1	0	50	0	0	0	0	0	0	0	0	0	0	0	0	0	0	0	0	0	0	0	0
0	1148	1	1	50	0	0	0	0	0	0	0	0	0	0	0	0	0	0	0	0	0	0	0	0
0	1149	1	0	65	0	0	0	0	0	0	0	0	0	0	0	0	0	0	0	0	0	0	0	0
0	1149	1	1	65	0	0	0	0	0	0	0	0	0	0	0	0	0	0	0	0	0	0	0	0
0	1150	0	0	57	0	0	0	0	0	0	0	0	0	0	0	0	0	1	0	0	0	0	0	0
0	1150	0	1	57	0	0	0	0	0	1	1	0	1	0	1	1	2	1	0	0	0	0	0	0
0	1151	0	0	48	0	0	0	0	0	0	0	0	0	0	0	0	0	0	0	0	0	0	0	0
0	1151	0	1	48	0	0	0	0	0	0	0	0	0	0	0	0	0	0	0	0	0	0	0	0
0	1152	0	0	40	0	0	0	0	0	0	0	0	0	0	0	0	0	0	0	0	0	0	0	0
0	1152	0	1	40	0	0	0	0	0	0	0	0	0	0	0	0	0	0	0	0	0	0	0	0
0	1153	0	0	40	0	0	0	0	0	0	0	0	0	0	0	0	0	0	0	0	0	0	0	0
0	1153	0	1	40	0	0	0	0	0	0	0	0	0	0	0	0	0	0	0	0	0	0	0	0
0	1154	1	0	44	0	0	0	0	0	0	0	0	0	0	0	0	0	0	0	0	0	0	1
0	1154	1	1	44	0	0	0	0	0	0	0	0	0	0	0	0	0	0	0	0	0	0	1
0	1155	1	0	49	0	0	0	0	0	0	0	0	0	0	0	0	0	0	0	0	0	0	0	0
0	1155	1	1	49	0	0	0	0	0	0	0	0	0	0	0	0	0	0	0	0	0	0	0	0
0	1156	1	0	48	0	0	0	0	0	0	0	0	0	0	0	0	0	0	0	0	0	0	0	1
0	1156	1	1	48	0	0	0	0	0	0	0	0	0	0	0	0	0	0	0	0	0	0	0	1
0	1157	1	0	42	0	0	0	0	0	0	0	0	0	0	0	0	0	0	0	0	0	0	0	0
0	1157	1	1	42	0	0	0	0	0	0	0	0	0	0	0	0	0	0	0	0	0	0	0	0
0	1158	1	0	51	0	0	0	0	0	0	0	0	0	0	0	0	0	0	0	0	0	1	1	0
0	1158	1	1	51	0	0	0	0	0	0	0	0	0	0	0	0	0	0	0	0	0	1	1	0
0	1159	1	0	50	1	1	1	1	0	2	0	1	1	1	1	2	3	1	0	1	1	0	0	0
0	1159	1	1	50	0	0	0	0	0	0	0	0	0	0	0	0	0	1	0	1	1	0	0	0
0	1160	0	0	49	0	0	0	0	0	0	0	0	0	0	0	0	0	0	0	0	0	0	0	0
0	1160	0	1	49	0	0	0	0	0	0	0	0	0	0	0	0	0	0	0	0	0	0	0	0
0	1161	1	0	56	0	0	0	0	0	0	0	0	0	0	0	0	0	0	0	0	0	0	0	0
0	1161	1	1	56	0	0	0	0	0	0	0	0	0	0	0	0	0	0	0	0	0	0	0	0
0	1162	1	0	55	0	0	0	0	0	0	0	0	0	0	0	0	0	0	0	0	0	0	0	0
0	1162	1	1	55	0	0	0	0	0	0	0	0	0	0	0	0	0	0	0	0	0	0	0	0
0	1163	1	0	40	0	0	0	0	0	0	0	0	0	0	0	0	0	0	0	0	0	0	0	0
0	1163	1	1	40	0	0	0	0	0	0	0	0	0	0	0	0	0	0	0	0	0	0	0	0
0	1164	0	0	73	0	0	0	0	0	0	0	0	0	0	0	0	0	0	0	0	0	1	0	0
0	1164	0	1	73	0	0	0	0	0	0	0	0	0	0	0	0	0	0	0	0	0	1	0	0
0	1165	1	0	47	0	0	0	0	0	0	0	0	0	0	0	0	0	0	0	0	0	0	0	0
0	1165	1	1	47	0	0	0	0	0	0	0	0	0	0	0	0	0	0	0	0	0	0	0	0
0	1166	1	0	61	0	0	0	0	0	0	0	0	0	0	0	0	0	0	0	0	0	0	0	0
0	1166	1	1	61	0	0	0	0	0	0	0	0	0	0	0	0	0	0	0	0	0	0	0	0
0	1167	1	0	46	0	0	0	0	0	0	0	0	0	0	0	0	0	0	0	0	0	0	0	0
0	1167	1	1	46	0	0	0	0	0	0	0	0	0	0	0	0	0	0	0	0	0	0	0	0
0	1168	0	0	40	1	1	2	0	1	0	0	0	1	1	0	1	1	1	0	1	1	0	0
0	1168	0	1	40	0	0	0	0	0	0	0	0	0	0	0	0	0	1	0	1	1	0	0
0	1169	1	0	55	0	0	0	0	0	0	0	0	0	0	0	0	0	0	0	0	0	0	0	0
0	1169	1	1	55	0	0	0	0	0	0	0	0	0	0	0	0	0	0	0	0	0	0	0	0
0	1170	0	0	50	0	0	0	0	0	0	0	0	0	0	0	0	0	0	0	0	0	0	0	0
0	1170	0	1	50	0	0	0	0	0	0	0	0	0	0	0	0	0	0	0	0	0	0	0	0
0	1171	1	0	50	0	0	0	0	0	0	0	0	0	0	0	0	0	0	0	0	0	0	0	0
0	1171	1	1	50	0	0	0	0	0	0	0	0	0	0	0	0	0	0	0	0	0	0	0	0
0	1172	1	0	40	0	0	0	0	0	0	0	0	0	0	0	0	0	0	0	0	0	1	0	0
0	1172	1	1	40	0	0	0	0	0	0	0	0	0	0	0	0	0	0	0	0	0	1	0	0
0	1173	0	0	53	0	0	0	0	0	0	0	0	0	0	0	0	0	0	0	0	0	0	0	0
0	1173	0	1	53	0	0	0	0	0	0	0	0	0	0	0	0	0	0	0	0	0	0	0	0
0	1174	1	0	47	0	0	0	0	0	0	0	0	0	0	0	0	0	0	0	0	0	0	0	0
0	1174	1	1	47	0	0	0	0	0	0	0	0	0	0	0	0	0	0	0	0	0	0	0	0
0	1175	1	0	42	0	0	0	0	0	0	0	0	0	0	0	0	0	0	0	0	0	1	0	0
0	1175	1	1	42	0	0	0	0	0	0	0	0	0	0	0	0	0	0	0	0	0	1	0	0
0	1176	0	0	46	0	0	0	0	0	0	0	0	0	0	0	0	0	0	0	0	0	0	0	0
0	1176	0	1	46	0	0	0	0	0	0	0	0	0	0	0	0	0	0	0	0	0	0	0	0
0	1177	1	0	42	0	0	0	0	0	0	0	0	0	0	0	0	0	0	0	0	0	0	0	0
0	1177	1	1	42	0	0	0	0	0	0	0	0	0	0	0	0	0	0	0	0	0	0	0	0
1	1	1	0	61	0	0	0	0	0	0	0	0	0	0	0	0	0	0	0	0	0	1	1	0
1	1	1	1	61	0	0	0	0	0	0	0	0	0	0	0	0	0	0	0	0	0	1	1	0
1	2	1	0	59	0	0	0	0	0	0	0	0	0	0	0	0	0	0	0	0	0	1	0	1
1	2	1	1	59	0	0	0	0	0	0	0	0	0	0	0	0	0	0	0	0	0	1	0	1
1	3	0	0	24	0	0	0	0	0	0	0	0	0	0	0	0	0	0	0	0	0	1	0	0
1	3	0	1	24	0	0	0	0	0	0	0	0	0	0	0	0	0	0	0	0	0	1	0	0
1	4	1	0	65	0	0	0	0	0	0	0	0	0	0	0	0	0	0	0	0	0	1	0	1
1	4	1	1	65	0	0	0	0	0	0	0	0	0	0	0	0	0	0	0	0	0	1	0	1
1	5	0	0	56	0	0	0	0	0	0	0	0	0	0	0	0	0	0	0	0	0	1	0	0
1	5	0	1	56	0	0	0	0	0	0	0	0	0	0	0	0	0	0	0	0	0	1	0	0
1	6	0	0	55	0	0	0	0	0	0	0	0	0	0	0	0	0	0	0	0	0	1	0	0
1	6	0	1	55	0	0	0	0	0	0	0	0	0	0	0	0	0	0	0	0	0	1	0	0
1	7	1	0	61	0	0	0	0	0	0	0	0	0	0	0	0	0	0	0	0	0	1	0	1
1	7	1	1	61	0	0	0	0	0	0	0	0	0	0	0	0	0	0	0	0	0	1	0	1
1	8	0	0	61	0	0	0	0	0	0	0	0	0	0	0	0	0	0	0	0	0	1	0	0
1	8	0	1	61	0	0	0	0	0	0	0	0	0	0	0	0	0	0	0	0	0	1	0	0
1	9	1	0	66	0	0	0	0	0	0	0	0	0	0	0	0	0	0	0	0	0	1	1	0
1	9	1	1	66	0	0	0	0	0	0	0	0	0	0	0	0	0	0	0	0	0	1	1	0
1	10	1	0	63	0	0	0	0	0	0	0	0	0	0	0	0	0	0	0	0	0	1	1	0
1	10	1	1	63	0	0	0	0	0	0	0	0	0	0	0	0	0	0	0	0	0	1	1	0
1	11	1	0	51	1	1	1	1	0	0	0	0	1	1	0	1	1	1	0	1	1	1	0	0
1	11	1	1	51	0	0	0	0	0	0	0	0	0	0	0	0	0	1	0	1	1	1	0	0
1	12	1	0	35	0	0	1	1	0	0	0	0	1	1	0	1	1	2	0	0	0	1	0	0
1	12	1	1	35	0	0	3	1	1	0	0	0	1	1	0	1	1	2	0	0	0	1	0	0
1	13	1	0	70	0	0	0	0	0	0	0	0	0	0	0	0	0	0	0	0	0	1	0	0
1	13	1	1	70	0	0	0	0	0	0	0	0	0	0	0	0	0	0	0	0	0	1	0	0
1	14	0	0	65	0	0	0	0	0	0	0	0	0	0	0	0	0	0	0	0	0	1	0	0
1	14	0	1	65	0	0	0	0	0	0	0	0	0	0	0	0	0	0	0	0	0	1	0	0
1	15	1	0	43	0	0	0	0	0	0	0	0	0	0	0	0	0	0	0	0	0	1	0	0
1	15	1	1	43	0	0	0	0	0	0	0	0	0	0	0	0	0	0	0	0	0	1	0	0
1	16	1	0	57	0	0	0	0	0	0	0	0	0	0	0	0	0	0	0	0	0	1	0	0
1	16	1	1	57	0	0	0	0	0	0	0	0	0	0	0	0	0	0	0	0	0	1	0	0
1	17	1	0	59	0	0	0	0	0	0	0	0	0	0	0	0	0	0	0	0	0	1	1	0
1	17	1	1	59	0	0	0	0	0	0	0	0	0	0	0	0	0	0	0	0	0	1	1	0
1	18	1	0	56	0	0	0	0	0	0	0	0	0	0	0	0	0	1	0	0	0	1	0	0
1	18	1	1	56	0	0	1	1	0	0	0	0	1	1	0	1	1	1	0	0	0	1	0	0
1	19	1	0	50	0	0	0	0	0	0	0	0	0	0	0	0	0	0	0	0	0	1	0	0
1	19	1	1	50	0	0	0	0	0	0	0	0	0	0	0	0	0	0	0	0	0	1	0	0
1	20	1	0	46	0	0	0	0	0	0	0	0	0	0	0	0	0	0	0	0	0	1	0	0
1	20	1	1	46	0	0	0	0	0	0	0	0	0	0	0	0	0	0	0	0	0	1	0	0
1	21	1	0	68	2	1	3	1	1	0	0	0	1	1	0	1	1	1	1	0	2	1	0	0
1	22	0	0	64	2	1	3	1	1	0	0	0	1	1	0	1	1	2	1	0	2	1	0	0
1	22	0	1	64	2	1	3	1	1	0	0	0	1	1	0	1	1	2	1	0	2	1	0	0
1	23	1	0	70	0	0	0	0	0	0	0	0	0	0	0	0	0	0	0	0	0	1	1	0
1	23	1	1	70	0	0	0	0	0	0	0	0	0	0	0	0	0	0	0	0	0	1	1	0
1	24	1	0	55	0	0	0	0	0	0	0	0	0	0	0	0	0	0	0	0	0	1	0	0
1	24	1	1	55	0	0	0	0	0	0	0	0	0	0	0	0	0	0	0	0	0	1	0	0
1	25	1	0	47	0	0	0	0	0	0	0	0	0	0	0	0	0	0	0	0	0	1	1	0
1	25	1	1	47	0	0	0	0	0	0	0	0	0	0	0	0	0	0	0	0	0	1	1	0
1	26	1	0	73	0	0	1	1	0	0	0	0	1	1	0	1	1	1	0	0	0	1	0	0
1	26	1	1	73	0	0	0	0	0	0	0	0	0	0	0	0	0	1	0	0	0	1	0	0
1	27	1	0	62	0	0	0	0	0	0	0	0	0	0	0	0	0	0	0	0	0	1	0	0
1	27	1	1	62	0	0	0	0	0	0	0	0	0	0	0	0	0	0	0	0	0	1	0	0
1	28	0	0	67	1	1	1	1	0	0	0	0	1	1	0	1	1	1	0	1	1	1	1	0
1	28	0	1	67	0	0	0	0	0	0	0	0	0	0	0	0	0	1	0	1	1	1	1	0
1	29	0	0	64	0	0	0	0	0	0	0	0	0	0	0	0	0	0	0	0	0	1	0	0
1	29	0	1	64	0	0	0	0	0	0	0	0	0	0	0	0	0	0	0	0	0	1	0	0
1	30	1	0	53	0	0	0	0	0	0	0	0	0	0	0	0	0	0	0	0	0	1	0	0
1	30	1	1	53	0	0	0	0	0	0	0	0	0	0	0	0	0	0	0	0	0	1	0	0
1	31	1	0	71	0	0	0	0	0	0	0	0	0	0	0	0	0	0	0	0	0	1	0	0
1	31	1	1	71	0	0	0	0	0	0	0	0	0	0	0	0	0	0	0	0	0	1	0	0
1	32	1	0	63	0	0	0	0	0	0	0	0	0	0	0	0	0	0	0	0	0	1	0	1
1	32	1	1	63	0	0	0	0	0	0	0	0	0	0	0	0	0	0	0	0	0	1	0	1
1	33	1	0	48	1	1	1	1	0	2	0	1	1	1	1	2	3	2	1	0	2	1	0	0
1	33	1	1	48	2	1	3	1	1	1	1	0	1	1	1	2	3	2	1	0	2	1	0	0
1	34	0	0	58	0	0	0	0	0	0	0	0	0	0	0	0	0	1	0	0	0	1	0	0
1	34	0	1	58	0	0	2	0	1	0	0	0	1	1	0	1	1	1	0	0	0	1	0	0
1	35	0	0	40	0	0	0	0	0	0	0	0	0	0	0	0	0	0	0	0	0	1	0	0
1	35	0	1	40	0	0	0	0	0	0	0	0	0	0	0	0	0	0	0	0	0	1	0	0
1	36	1	0	68	0	0	0	0	0	0	0	0	0	0	0	0	0	0	0	0	0	1	1	0
1	36	1	1	68	0	0	0	0	0	0	0	0	0	0	0	0	0	0	0	0	0	1	1	0
1	37	0	0	52	0	0	0	0	0	0	0	0	0	0	0	0	0	0	0	0	0	1	0	0
1	37	0	1	52	0	0	0	0	0	0	0	0	0	0	0	0	0	0	0	0	0	1	0	0
1	38	1	0	67	0	0	0	0	0	2	0	1	1	0	1	1	2	1	0	0	0	1	0	0
1	38	1	1	67	0	0	0	0	0	0	0	0	0	0	0	0	0	1	0	0	0	1	0	0
1	39	0	0	66	0	0	0	0	0	0	0	0	0	0	0	0	0	0	0	0	0	1	0	0
1	39	0	1	66	0	0	0	0	0	0	0	0	0	0	0	0	0	0	0	0	0	1	0	0
1	40	0	0	61	2	1	3	1	1	0	0	0	1	1	0	1	1	2	1	0	2	1	1	0
1	40	0	1	61	2	1	1	1	0	0	0	0	1	1	0	1	1	2	1	0	2	1	1	0
1	41	0	0	55	0	0	0	0	0	0	0	0	0	0	0	0	0	0	0	0	0	0	0	0
1	41	0	1	55	0	0	0	0	0	0	0	0	0	0	0	0	0	0	0	0	0	0	0	0
1	42	1	0	64	0	0	0	0	0	0	0	0	0	0	0	0	0	0	0	0	0	1	0	0
1	42	1	1	64	0	0	0	0	0	0	0	0	0	0	0	0	0	0	0	0	0	1	0	0
1	43	1	0	62	0	0	0	0	0	0	0	0	0	0	0	0	0	0	0	0	0	1	1	0
1	43	1	1	62	0	0	0	0	0	0	0	0	0	0	0	0	0	0	0	0	0	1	1	0
1	44	1	0	51	0	0	0	0	0	0	0	0	0	0	0	0	0	0	0	0	0	1	0	0
1	44	1	1	51	0	0	0	0	0	0	0	0	0	0	0	0	0	0	0	0	0	1	0	0
1	45	1	0	64	0	0	0	0	0	2	0	1	1	0	1	1	2	2	0	0	0	1	1	0
1	45	1	1	64	0	0	1	1	0	0	0	0	1	1	0	1	1	2	0	0	0	1	1	0
1	46	1	0	63	1	1	1	1	0	0	0	0	1	1	0	1	1	1	0	1	1	1	1	0
1	46	1	1	63	0	0	0	0	0	0	0	0	0	0	0	0	0	1	0	1	1	1	1	0
1	47	0	0	57	0	0	0	0	0	0	0	0	0	0	0	0	0	0	0	0	0	1	0	0
1	47	0	1	57	0	0	0	0	0	0	0	0	0	0	0	0	0	0	0	0	0	1	0	0
1	48	1	0	52	0	0	0	0	0	0	0	0	0	0	0	0	0	0	0	0	0	1	0	0
1	48	1	1	52	0	0	0	0	0	0	0	0	0	0	0	0	0	0	0	0	0	1	0	0
1	49	0	0	46	0	0	1	1	0	0	0	0	1	1	0	1	1	1	0	0	0	1	0	0
1	49	0	1	46	0	0	0	0	0	0	0	0	0	0	0	0	0	1	0	0	0	1	0	0
1	50	1	0	55	0	0	0	0	0	0	0	0	0	0	0	0	0	0	0	0	0	1	0	0
1	50	1	1	55	0	0	0	0	0	0	0	0	0	0	0	0	0	0	0	0	0	1	0	0
1	51	0	0	65	0	0	0	0	0	2	0	1	1	0	1	1	2	2	0	0	0	1	0	0
1	51	0	1	65	0	0	0	0	0	2	0	1	1	0	1	1	2	2	0	0	0	1	0	0
1	52	0	0	43	0	0	0	0	0	0	0	0	0	0	0	0	0	0	0	0	0	1	0	0
1	52	0	1	43	0	0	0	0	0	0	0	0	0	0	0	0	0	0	0	0	0	1	0	0
1	53	0	0	50	0	0	0	0	0	0	0	0	0	0	0	0	0	0	0	0	0	1	0	0
1	53	0	1	50	0	0	0	0	0	0	0	0	0	0	0	0	0	0	0	0	0	1	0	0
1	54	1	0	40	0	0	0	0	0	0	0	0	0	0	0	0	0	0	0	0	0	1	0	0
1	54	1	1	40	0	0	0	0	0	0	0	0	0	0	0	0	0	0	0	0	0	1	0	0
1	55	0	0	50	0	0	0	0	0	0	0	0	0	0	0	0	0	1	0	0	0	1	0	0
1	55	0	1	50	0	0	1	1	0	0	0	0	1	1	0	1	1	1	0	0	0	1	0	0
1	56	0	0	58	0	0	0	0	0	0	0	0	0	0	0	0	0	0	0	0	0	1	0	0
1	56	0	1	58	0	0	0	0	0	0	0	0	0	0	0	0	0	0	0	0	0	1	0	0
1	57	0	0	50	0	0	0	0	0	2	0	1	1	0	1	1	2	2	1	0	2	1	0	0
1	57	0	1	50	2	1	2	0	1	1	1	0	1	1	1	2	3	2	1	0	2	1	0	0
1	58	1	0	44	0	0	0	0	0	0	0	0	0	0	0	0	0	0	0	0	0	1	0	0
1	58	1	1	44	0	0	0	0	0	0	0	0	0	0	0	0	0	0	0	0	0	1	0	0
1	59	0	0	54	0	0	0	0	0	0	0	0	0	0	0	0	0	0	0	0	0	1	0	0
1	59	0	1	54	0	0	0	0	0	0	0	0	0	0	0	0	0	0	0	0	0	1	0	0
1	60	1	0	62	1	1	1	1	0	2	0	1	1	1	1	2	3	1	0	1	1	1	0	0
1	60	1	1	62	0	0	0	0	0	0	0	0	0	0	0	0	0	1	0	1	1	1	0	0
1	61	1	0	45	0	0	0	0	0	0	0	0	0	0	0	0	0	0	0	0	0	1	0	0
1	61	1	1	45	0	0	0	0	0	0	0	0	0	0	0	0	0	0	0	0	0	1	0	0
1	62	0	0	65	0	0	0	0	0	0	0	0	0	0	0	0	0	0	0	0	0	1	0	0
1	62	0	1	65	0	0	0	0	0	0	0	0	0	0	0	0	0	0	0	0	0	1	0	0
1	63	0	0	52	0	0	0	0	0	0	0	0	0	0	0	0	0	0	0	0	0	1	0	0
1	63	0	1	52	0	0	0	0	0	0	0	0	0	0	0	0	0	0	0	0	0	1	0	0
1	64	1	0	67	0	0	0	0	0	0	0	0	0	0	0	0	0	0	0	0	0	1	0	0
1	64	1	1	67	0	0	0	0	0	0	0	0	0	0	0	0	0	0	0	0	0	1	0	0
1	65	1	0	64	0	0	0	0	0	1	1	0	1	0	1	1	2	1	0	0	0	1	0	0
1	65	1	1	64	0	0	0	0	0	0	0	0	0	0	0	0	0	1	0	0	0	1	0	0
1	66	0	0	65	0	0	0	0	0	2	0	1	1	0	1	1	2	1	0	0	0	1	0	0
1	66	0	1	65	0	0	0	0	0	0	0	0	0	0	0	0	0	1	0	0	0	1	0	0
1	67	1	0	61	0	0	0	0	0	0	0	0	0	0	0	0	0	0	0	0	0	1	0	0
1	67	1	1	61	0	0	0	0	0	0	0	0	0	0	0	0	0	0	0	0	0	1	0	0
1	68	0	0	67	0	0	0	0	0	0	0	0	0	0	0	0	0	0	0	0	0	1	0	0
1	68	0	1	67	0	0	0	0	0	0	0	0	0	0	0	0	0	0	0	0	0	1	0	0
1	69	1	0	72	0	0	0	0	0	0	0	0	0	0	0	0	0	0	0	0	0	1	0	0
1	69	1	1	72	0	0	0	0	0	0	0	0	0	0	0	0	0	0	0	0	0	1	0	0
1	70	1	0	50	0	0	0	0	0	0	0	0	0	0	0	0	0	0	0	0	0	1	0	0
1	70	1	1	50	0	0	0	0	0	0	0	0	0	0	0	0	0	0	0	0	0	1	0	0
1	71	1	0	48	0	0	0	0	0	0	0	0	0	0	0	0	0	0	0	0	0	1	0	0
1	71	1	1	48	0	0	0	0	0	0	0	0	0	0	0	0	0	0	0	0	0	1	0	0
1	72	0	0	55	0	0	3	1	1	0	0	0	1	1	0	1	1	2	0	0	0	1	1	0
1	72	0	1	55	0	0	0	0	0	3	1	1	1	0	1	1	2	2	0	0	0	1	1	0
1	73	0	0	47	0	0	0	0	0	0	0	0	0	0	0	0	0	0	0	0	0	1	1	0
1	73	0	1	47	0	0	0	0	0	0	0	0	0	0	0	0	0	0	0	0	0	1	1	0
1	74	1	0	54	0	0	3	1	1	0	0	0	1	1	0	1	1	2	0	0	0	1	0	0
1	74	1	1	54	0	0	3	1	1	0	0	0	1	1	0	1	1	2	0	0	0	1	0	0
1	75	0	0	62	0	0	0	0	0	0	0	0	0	0	0	0	0	0	0	0	0	1	0	0
1	75	0	1	62	0	0	0	0	0	0	0	0	0	0	0	0	0	0	0	0	0	1	0	0
1	76	1	0	55	0	0	0	0	0	0	0	0	0	0	0	0	0	0	0	0	0	1	0	0
1	76	1	1	55	0	0	0	0	0	0	0	0	0	0	0	0	0	0	0	0	0	1	0	0
1	77	0	0	69	0	0	1	1	0	0	0	0	1	1	0	1	1	1	0	0	0	1	0	0
1	77	0	1	69	0	0	0	0	0	0	0	0	0	0	0	0	0	1	0	0	0	1	0	0
1	78	1	0	53	0	0	0	0	0	1	1	0	1	0	1	1	2	2	0	0	0	1	0	0
1	78	1	1	53	0	0	0	0	0	1	1	0	1	0	1	1	2	2	0	0	0	1	0	0
1	79	0	0	39	0	0	1	1	0	0	0	0	1	1	0	1	1	1	0	0	0	1	0	0
1	79	0	1	39	0	0	0	0	0	0	0	0	0	0	0	0	0	1	0	0	0	1	0	0
1	80	0	0	42	0	0	0	0	0	1	1	0	1	0	1	1	2	1	0	0	0	1	0	0
1	80	0	1	42	0	0	0	0	0	0	0	0	0	0	0	0	0	1	0	0	0	1	0	0
1	81	1	0	41	0	0	0	0	0	0	0	0	0	0	0	0	0	0	0	0	0	1	0	0
1	81	1	1	41	0	0	0	0	0	0	0	0	0	0	0	0	0	0	0	0	0	1	0	0
1	82	0	0	50	0	0	0	0	0	0	0	0	0	0	0	0	0	0	0	0	0	1	0	0
1	82	0	1	50	0	0	0	0	0	0	0	0	0	0	0	0	0	0	0	0	0	1	0	0
1	83	1	0	56	0	0	0	0	0	0	0	0	0	0	0	0	0	0	0	0	0	1	1	0
1	83	1	1	56	0	0	0	0	0	0	0	0	0	0	0	0	0	0	0	0	0	1	1	0
1	84	0	0	54	0	0	0	0	0	0	0	0	0	0	0	0	0	0	0	0	0	1	0	0
1	84	0	1	54	0	0	0	0	0	0	0	0	0	0	0	0	0	0	0	0	0	1	0	0
1	85	0	0	55	0	0	0	0	0	0	0	0	0	0	0	0	0	0	0	0	0	1	0	0
1	85	0	1	55	0	0	0	0	0	0	0	0	0	0	0	0	0	0	0	0	0	1	0	0
1	86	0	0	61	0	0	0	0	0	0	0	0	0	0	0	0	0	0	0	0	0	1	0	0
1	86	0	1	61	0	0	0	0	0	0	0	0	0	0	0	0	0	0	0	0	0	1	0	0
1	87	0	0	50	0	0	0	0	0	0	0	0	0	0	0	0	0	0	0	0	0	1	0	0
1	87	0	1	50	0	0	0	0	0	0	0	0	0	0	0	0	0	0	0	0	0	1	0	0
1	88	1	0	63	0	0	3	1	1	2	0	1	1	1	1	2	3	2	0	0	0	1	1	0
1	88	1	1	63	0	0	0	0	0	1	1	0	1	0	1	1	2	2	0	0	0	1	1	0
1	89	1	0	53	0	0	0	0	0	0	0	0	0	0	0	0	0	0	0	0	0	0	0	1
1	89	1	1	53	0	0	0	0	0	0	0	0	0	0	0	0	0	0	0	0	0	0	0	1
1	90	1	0	23	0	0	0	0	0	0	0	0	0	0	0	0	0	0	0	0	0	1	0	0
1	90	1	1	23	0	0	0	0	0	0	0	0	0	0	0	0	0	0	0	0	0	1	0	0
1	91	0	0	31	0	0	0	0	0	0	0	0	0	0	0	0	0	1	0	0	0	1	0	0
1	91	0	1	31	0	0	0	0	0	3	1	1	1	0	1	1	2	1	0	0	0	1	0	0
1	92	0	0	53	0	0	0	0	0	0	0	0	0	0	0	0	0	1	0	0	0	1	0	0
1	92	0	1	53	0	0	0	0	0	3	1	1	1	0	1	1	2	1	0	0	0	1	0	0
1	93	1	0	64	0	0	0	0	0	0	0	0	0	0	0	0	0	0	0	0	0	1	0	0
1	93	1	1	64	0	0	0	0	0	0	0	0	0	0	0	0	0	0	0	0	0	1	0	0
1	94	1	0	64	0	0	0	0	0	0	0	0	0	0	0	0	0	0	0	0	0	1	1	0
1	94	1	1	64	0	0	0	0	0	0	0	0	0	0	0	0	0	0	0	0	0	1	1	0
1	95	1	0	40	0	0	0	0	0	0	0	0	0	0	0	0	0	0	0	0	0	1	1	1
1	95	1	1	40	0	0	0	0	0	0	0	0	0	0	0	0	0	0	0	0	0	1	1	1
1	96	0	0	66	0	0	0	0	0	0	0	0	0	0	0	0	0	0	0	0	0	1	0	0
1	96	0	1	66	0	0	0	0	0	0	0	0	0	0	0	0	0	0	0	0	0	1	0	0
1	97	1	0	50	0	0	0	0	0	3	1	1	1	0	1	1	2	1	0	0	0	1	0	0
1	97	1	1	50	0	0	0	0	0	0	0	0	0	0	0	0	0	1	0	0	0	1	0	0
1	98	0	0	49	0	0	0	0	0	0	0	0	0	0	0	0	0	0	0	0	0	1	0	0
1	98	0	1	49	0	0	0	0	0	0	0	0	0	0	0	0	0	0	0	0	0	1	0	0
1	99	0	0	61	0	0	0	0	0	0	0	0	0	0	0	0	0	0	0	0	0	1	0	1
1	99	0	1	61	0	0	0	0	0	0	0	0	0	0	0	0	0	0	0	0	0	1	0	1
1	100	0	0	57	0	0	0	0	0	0	0	0	0	0	0	0	0	1	0	0	0	1	0	0
1	100	0	1	57	0	0	2	0	1	0	0	0	1	1	0	1	1	1	0	0	0	1	0	0
1	101	0	0	66	0	0	3	1	1	0	0	0	1	1	0	1	1	1	0	0	0	1	1	0
1	101	0	1	66	0	0	0	0	0	0	0	0	0	0	0	0	0	1	0	0	0	1	1	0
1	102	1	0	53	0	0	0	0	0	0	0	0	0	0	0	0	0	0	0	0	0	1	0	0
1	102	1	1	53	0	0	0	0	0	0	0	0	0	0	0	0	0	0	0	0	0	1	0	0
1	103	0	0	67	0	0	0	0	0	0	0	0	0	0	0	0	0	0	0	0	0	1	0	0
1	103	0	1	67	0	0	0	0	0	0	0	0	0	0	0	0	0	0	0	0	0	1	0	0
1	104	1	0	36	0	0	0	0	0	0	0	0	0	0	0	0	0	0	0	0	0	1	0	0
1	104	1	1	36	0	0	0	0	0	0	0	0	0	0	0	0	0	0	0	0	0	1	0	0
1	105	0	0	43	0	0	0	0	0	0	0	0	0	0	0	0	0	0	0	0	0	1	0	0
1	105	0	1	43	0	0	0	0	0	0	0	0	0	0	0	0	0	0	0	0	0	1	0	0
1	106	0	0	58	0	0	0	0	0	0	0	0	0	0	0	0	0	0	0	0	0	1	0	0
1	106	0	1	58	0	0	0	0	0	0	0	0	0	0	0	0	0	0	0	0	0	1	0	0
1	107	1	0	48	0	0	1	1	0	1	1	0	1	1	1	2	3	1	0	0	0	1	0	0
1	107	1	1	48	0	0	0	0	0	0	0	0	0	0	0	0	0	1	0	0	0	1	0	0
1	108	1	0	47	0	0	1	1	0	0	0	0	1	1	0	1	1	1	0	0	0	1	0	0
1	108	1	1	47	0	0	0	0	0	0	0	0	0	0	0	0	0	1	0	0	0	1	0	0
1	109	0	0	74.3014	0	0	2	0	1	0	0	0	1	1	0	1	1	2	0	0	0	1	1	1
1	109	0	1	74.3014	0	0	1	1	0	0	0	0	1	1	0	1	1	2	0	0	0	1	1	1
1	110	1	1	65	0	0	2	0	1	0	0	0	1	1	0	1	1	1	0	0	0	1	0	0
1	111	1	0	63.8575	0	0	0	0	0	0	0	0	0	0	0	0	0	0	0	0	0	1	1	0
1	111	1	1	63.8575	0	0	0	0	0	0	0	0	0	0	0	0	0	0	0	0	0	1	1	0
1	112	0	0	41	0	0	0	0	0	0	0	0	0	0	0	0	0	0	0	0	0	1	0	0
1	112	0	1	41	0	0	0	0	0	0	0	0	0	0	0	0	0	0	0	0	0	1	0	0
1	113	0	0	57	0	0	0	0	0	0	0	0	0	0	0	0	0	1	0	0	0	1	0	0
1	113	0	1	57	0	0	1	1	0	0	0	0	1	1	0	1	1	1	0	0	0	1	0	0
1	114	1	0	74	0	0	0	0	0	0	0	0	0	0	0	0	0	0	0	0	0	1	1	1
1	114	1	1	74	0	0	0	0	0	0	0	0	0	0	0	0	0	0	0	0	0	1	1	1
1	115	1	0	43.2685	0	0	0	0	0	0	0	0	0	0	0	0	0	0	0	0	0	1	0	0
1	115	1	1	43.2685	0	0	0	0	0	0	0	0	0	0	0	0	0	0	0	0	0	1	0	0
1	116	0	0	65	0	0	0	0	0	0	0	0	0	0	0	0	0	1	0	0	0	1	0	0
1	116	0	1	65	0	0	3	1	1	0	0	0	1	1	0	1	1	1	0	0	0	1	0	0
1	117	1	0	38.4904	0	0	0	0	0	0	0	0	0	0	0	0	0	0	0	0	0	1	0	0
1	117	1	1	38.4904	0	0	0	0	0	0	0	0	0	0	0	0	0	0	0	0	0	1	0	0
1	118	0	0	61.1479	0	0	0	0	0	0	0	0	0	0	0	0	0	0	0	0	0	1	0	0
1	118	0	1	61.1479	0	0	0	0	0	0	0	0	0	0	0	0	0	0	0	0	0	1	0	0
1	119	0	0	42.811	0	0	0	0	0	0	0	0	0	0	0	0	0	0	0	0	0	1	0	0
1	119	0	1	42.811	0	0	0	0	0	0	0	0	0	0	0	0	0	0	0	0	0	1	0	0
1	120	1	0	72.5562	0	0	0	0	0	0	0	0	0	0	0	0	0	0	0	0	0	1	0	0
1	120	1	1	72.5562	0	0	0	0	0	0	0	0	0	0	0	0	0	0	0	0	0	1	0	0
1	121	1	0	54.3014	0	0	0	0	0	0	0	0	0	0	0	0	0	0	0	0	0	1	0	0
1	121	1	1	54.3014	0	0	0	0	0	0	0	0	0	0	0	0	0	0	0	0	0	1	0	0
1	122	0	0	56.3973	0	0	0	0	0	0	0	0	0	0	0	0	0	0	0	0	0	1	0	0
1	122	0	1	56.3973	0	0	0	0	0	0	0	0	0	0	0	0	0	0	0	0	0	1	0	0
1	123	1	0	57	0	0	0	0	0	0	0	0	0	0	0	0	0	0	0	0	0	1	0	0
1	123	1	1	57	0	0	0	0	0	0	0	0	0	0	0	0	0	0	0	0	0	1	0	0
1	124	1	0	69	0	0	0	0	0	1	1	0	1	0	1	1	2	1	0	0	0	1	1	0
1	124	1	1	69	0	0	0	0	0	0	0	0	0	0	0	0	0	1	0	0	0	1	1	0
1	125	0	0	39	0	0	0	0	0	0	0	0	0	0	0	0	0	0	0	0	0	1	0	0
1	125	0	1	39	0	0	0	0	0	0	0	0	0	0	0	0	0	0	0	0	0	1	0	0
1	126	1	0	37	0	0	0	0	0	1	1	0	1	0	1	1	2	1	0	0	0	1	0	0
1	126	1	1	37	0	0	0	0	0	0	0	0	0	0	0	0	0	1	0	0	0	1	0	0
1	127	0	0	65	0	0	0	0	0	0	0	0	0	0	0	0	0	0	0	0	0	1	0	0
1	127	0	1	65	0	0	0	0	0	0	0	0	0	0	0	0	0	0	0	0	0	1	0	0
1	128	1	0	50	0	0	0	0	0	1	1	0	1	0	1	1	2	1	0	0	0	1	0	0
1	128	1	1	50	0	0	0	0	0	0	0	0	0	0	0	0	0	1	0	0	0	1	0	0
1	129	1	0	38	0	0	0	0	0	0	0	0	0	0	0	0	0	0	0	0	0	1	0	0
1	129	1	1	38	0	0	0	0	0	0	0	0	0	0	0	0	0	0	0	0	0	1	0	0
1	130	0	0	62	0	0	0	0	0	0	0	0	0	0	0	0	0	0	0	0	0	1	1	0
1	130	0	1	62	0	0	0	0	0	0	0	0	0	0	0	0	0	0	0	0	0	1	1	0
1	131	0	0	32	0	0	0	0	0	0	0	0	0	0	0	0	0	0	0	0	0	1	1	0
1	131	0	1	32	0	0	0	0	0	0	0	0	0	0	0	0	0	0	0	0	0	1	1	0
1	132	0	0	39	0	0	0	0	0	0	0	0	0	0	0	0	0	1	0	0	0	1	0	0
1	132	0	1	39	0	0	0	0	0	1	1	0	1	0	1	1	2	1	0	0	0	1	0	0
1	133	0	0	57	0	0	0	0	0	0	0	0	0	0	0	0	0	0	0	0	0	1	0	0
1	133	0	1	57	0	0	0	0	0	0	0	0	0	0	0	0	0	0	0	0	0	1	0	0
1	134	0	0	70	0	0	0	0	0	0	0	0	0	0	0	0	0	0	0	0	0	1	0	0
1	134	0	1	70	0	0	0	0	0	0	0	0	0	0	0	0	0	0	0	0	0	1	0	0
1	135	0	0	46	0	0	0	0	0	0	0	0	0	0	0	0	0	0	0	0	0	1	0	0
1	135	0	1	46	0	0	0	0	0	0	0	0	0	0	0	0	0	0	0	0	0	1	0	0
1	136	1	0	51	0	0	0	0	0	0	0	0	0	0	0	0	0	1	0	0	0	1	0	0
1	136	1	1	51	0	0	0	0	0	1	1	0	1	0	1	1	2	1	0	0	0	1	0	0
1	137	0	0	55	0	0	0	0	0	0	0	0	0	0	0	0	0	0	0	0	0	1	1	0
1	137	0	1	55	0	0	0	0	0	0	0	0	0	0	0	0	0	0	0	0	0	1	1	0

## Sheet: PA_per patient
ID	M_1, F_0	r_1	age	with NFLD_1, without NFLD_0	HT	DM	Heart disease	pretreatment SBP	pretreatment DBP	HT history	height	weight	BMI	HR	SBP	DBP	PAC	PRA	ARR	K	Cr	eGFR	FBS	HbA1c	uAlb	HLPH	cerebrovascular disesase	SAS	glaucoma patient_1	NFLDboth_2, one eye_1
1	1	0	61	0	1	1	0	170		10	170	69	23.8754	52	148	91	68	0.2	340	4.2	0.76	80.5	129	6.6	8.1	0	0	0	0	0
2	1	0	59	0	1	0	1			10	179	63.4	19.7871	59	139	90	339	1.1	308.182	3.4	0.77	80.12		5.5		1	0	0	0	0
3	0	0	24	0	1	0	0			6	161	104	40.1219		119	71	119	0.5	238	4						0	0	0	0	0
4	1	0	65	0	1	0	1			22	165.5	74.5	27.1995		131	76	135	0.6	225	3.5	0.8	74.73	105	5.9	55.5	0	0	0	0	0
5	0	0	56	0	1	0	0	164	102	0	165.5	48.7	17.78		126	70	153	0.3	510	4.1						1	0	0	0	0
6	0	0	55	0	1	0	0			0.5	151.9	52.1	22.5799		116	73	174	0.5	348	4.2	0.34	147.75	104	5.6	4	0	0	0	0	0
7	1	0	61	0	1	0	1			14	177	71.7	22.8861	93	133	76	125	0.2	625	3.8	0.85	71.22	79	5.6		1	0	0	0	0
8	0	0	61	0	1	0	0	210		8	159.6	46.9	18.4123	67	113	68	87	0.3	290	4	0.48	98.35	91	5.1	7.1	0	0	0	0	0
9	1	0	66	0	1	1	0			6	173	69	23.0546		109	63	144	0.4	360	4.1						1	0	0	0	0
10	1	0	63	0	1	1	0	150	90	10	159.1	76.9	30.3799		131	82	130	0.3	433.333	3.5	0.68	90.49	120	6	4.4	1	0	1	0	0
11	1	0	51	1	1	0	0			16	177.8	64.7	20.4664	54	153	98	1470	0.3	4900	2.6	0.92	68.76	93	5.3	9.3	0	0	0	1	1
12	1	0	35	1	1	0	0	180	100	4	179.4	77.8	24.1732		174	120	96	0.1	960	3.9						0	0	0	0	2
13	1	0	70	0	1	0	0			12	170	83.9	29.0311	75	152	81	95	0.4	237.5	3.8						1	0	1	0	0
14	0	0	65	0	1	0	0	200	95	0	155.4	50.8	21.0359	71	148	72	226	0.1	2260		0.73	61.05	131	6.5	4.7	0	0	0	0	0
15	1	0	43	0	1	0	0	150	90	3	170.6	70.6	24.2575		126	72	220	0.5	440	4						0	0	0	0	0
16	1	0	57	0	1	0	0	170	100	38	178	92.6	29.2261		147	77	111	0.2	555	3.8	0.7	89.81	101	6	9.1	1	0	1	0	0
17	1	0	59	0	1	1	0			4	176	88.8	28.6674		146	60	139	0.4	347.5							1	0	0	0	0
18	1	0	56	1	1	0	0	138	95	1	172.8	85	28.4663		119	89	174	0.6	290	4.2	0.72	87.98	117	5.6	12.3	1	0	0	0	1
19	1	0	50	0	1	0	0	150		2	179.4	81.4	25.2918	65	117	83	92	0.2	460	4.3	0.84	76.39	95	5.3		0	0	0	0	0
20	1	0	46	0	1	0	0	150		3	176.3	73.6	23.6795	64	158	89	201	0.4	502.5	3.7	0.79	83.67	115	5		0	0	0	0	0
21	1	0	68	1	1	0	0	160		27	161	62.4	24.0731	64	178	88	156	0.6	260	3.8						0	0	0	2	1
22	0	0	64	1	1	0	0	150	80	2	149.8	52.1	23.2174		131	85	100	0.1	1000	4.1	0.58	79.22	125	5.2	4	1	0	0	2	2
23	1	0	70	0	1	1	0	166	108	2	166.7	60.4	21.7353	66	178	99	143	0.4	357.5	4.1	0.93	62.05	143	6.9	4.7	0	0	0	0	0
24	1	0	55	0	1	0	0	160		0	174	76.6	25.3006	53	118	75	181	0.9	201.111	4.1	0.77	81.75	122	6.3	8.6	0	0	0	0	0
25	1	0	47	0	1	1	0	160		0	161.6	64.6	24.7372	80	133	87	136	0.1	1050	3.5	0.68	101.9	88	5.6	4	1	0	0	0	0
26	1	0	73	1	1	0	0				158.4	64.8	25.8264	105	126	72	60	0.1	600	4.1	1.1	51.02	95	6		0	0	0	0	1
27	1	0	62	0	1	0	0	150	110	9	159.4	63.4	24.9524		143	78	123.1	0.5	246.2	4						0	0	0	0	0
28	0	0	67	1	1	1	0			14	154.5	49.7	20.8209	78	114	75	173	0.8	216.25	3.4	0.49	93.6	94	6.2	7.2	1	1	0	1	1
29	0	0	64	0	1	0	0	160	100	4	145.9	49.7	23.3478	52	184	123	124	0.6	206.667	4.1	0.56	81.5	88	5.3		0	1	0	0	0
30	1	0	53	0	1	0	0	150	110	2	170.8	58.2	19.9502		137	96	21	0.1	210	4.1						0	1	0	0	0
31	1	0	71	0	1	0	0				153.8	53.1	22.4482		148	78	82	0.1	820	3.6	0.55	81.13		5.5	4	1	0	0	0	0
32	1	0	63	0	1	0	1			22	168.5	60.7	21.3791		136	91	122	0.1	1220	4.1	0.7	87.27	92	5.1	4.7	1	0	0	0	0
33	1	0	48	1	1	0	0	140	100	6	177	83.5	26.6526	64	117	78	143	0.3	476.667	4.2	1	63.87	125	5.5	4	1	0	0	2	2
34	0	0	58	1	1	0	0			6	151.4	52.5	22.9038	61	118	66	81	0.1	290	4.3	0.66	70.43		5.4		0	0	0	0	1
35	0	0	40	0	1	0	0	150	113	5	164.7	60.2	22.1927		116	67	120	0.1	1200	4	0.57	91.99	108	4.7	12.6	0	0	0	0	0
36	1	0	68	0	1	1	0	140	100	11	159.8	59.9	23.457	60	126	88	67.6	0.2	338	4.5	0.66	91.05	124	6.4	7.3	0	0	0	0	0
37	0	0	52	0	1	0	0	140	90	3	160	67.4	26.3281	57	156	89	132	0.3	440	4.1	0.58	83.71	108	5.2	38.2	1	0	0	0	0
38	1	0	67	1	1	0	0	170	100	12	169.4	55.5	19.3404	95	133	80	87	0.4	217.5	3.8	0.6	101.49	99	5	6.7	0	0	0	0	1
39	0	0	66	0	1	0	0			17	147.6	52.2	23.9606	72	122	73	138.2	0.6	230.333	3.7	0.47	98.39	99	5.6	5.5	1	0	0	0	0
40	0	0	61	1	1	1	0	160		7	158	83.7	33.5283	55	190	109	101.4	0.2	507	4.2	0.67	68.29	138	7.3	4	1	0	1	2	2
41	0	0	55	0	0	0	0	133	89		158.2	57.4	22.935	62	117	70	65	0.2	325	4	0.56	85.59	93	5.7	4	0	0	0	0	0
42	1	0	64	0	1	0	0	160		1	158	61	24.4352	59	171	96	121	0.2	605	4	0.63	97.49	102	6	4	1	0	0	0	0
43	1	0	62	0	1	1	0	159	98	1	156.2	67.6	27.7067		111	75	82	0.4	205	3.8	0.82	73.73	125	6.2	9.8	1	0	0	0	0
44	1	0	51	0	1	0	0	220	120	6	166	63.6	23.0803	108	178	108	153	0.5	306	3.8	0.8	80.12	94	4.7		0	0	0	0	0
45	1	0	64	1	1	1	0	170	90	11	161	68.8	26.5422		193	104	101	0.1	1010	4.1	0.64	95.82	111	5.9	5.3	0	0	0	0	2
46	1	0	63	1	1	1	0	149	90	0.5	177.9	72.4	22.8763		149	82	76	0.3	253.333	4.3	0.9	66.29	143	6.6	4	0	0	0	1	1
47	0	0	57	0	1	0	0	150	90	0.3	154	56.8	23.9501		149	103	142	0.1	1420	3.9	0.67	69.63	89	5.3	4	1	0	0	0	0
48	1	0	52	0	1	0	0	180		0.5	174.5	89.3	29.3265	48	145	87	113	0.3	376.667	3.9	0.8	79.68	96	5.1	11.3	1	0	0	0	0
49	0	0	46	1	1	0	0	140	90	0.5	162.8	73.1	27.5809	63	122	82	130	0.3	433.333	3.6	0.59	85.1	94	5	4	0	0	0	0	1
50	1	0	55	0	1	0	0			17	164.5	76.6	28.3072	55	136	87	106	0.2	530	4.3	0.61	105.48	116	5.8	10.7	0	0	0	0	0
51	0	0	65	1	1	0	0	170		25	150.6	59.4	26.1901	60	131	75	98	0.4	245	4.4	0.8	55.23	89	5.4	4.5	1	0	0	0	2
52	0	0	43	0	1	0	0	150		1	162.4	112.8	42.7698	67	155	80	124.7	0.4	311.75	3.6	0.41	129.2	94	5.8	66	0	0	0	0	0
53	0	0	50	0	1	0	0	181	114	6	160.6	60.3	23.379	55	149	96	68	0.3	226.667	4	0.43	117.44	104	5.3	6	0	0	0	0	0
54	1	0	40	0	1	0	0	150		4	176.7	86.9	27.8321	64	127	81	139.4	0.3	464.667	3.8	0.62	113.54	130	6.4	16.3	0	0	0	0	0
55	0	0	50	1	1	0	0			4	154.3	69.6	29.2333	65	125	78	91.8	0.4	229.5	4.1	0.68		102	5		1	1	0	0	1
56	0	0	58	0	1	0	0	160	100	12	146.4	57.1	26.6412						370							0	0	0	0	0
57	0	0	50	1	1	0	0	202	125	2	159.4	50.1	19.7179	66	191	119	80	0.1	800	4	0.54	91.54	113	5.4		0	0	0	2	2
58	1	0	44	0	1	0	0	170	120	2	173.6	78.4	26.0146	53	121	85	78.7	0.1	787	4	0.9	73.48	107	7.6	12.2	1	0	0	0	0
59	0	0	54	0	1	0	0	150	100	0	146.7	60.7	28.2052	60	133	79	62	0.2	310	3.9	0.64	74.35	101	5.4		0	0	0	0	0
60	1	0	62	1	1	0	0	160	100	3	164	66.6	24.762	59	164	95	79	0.2	395	3.5	0.53	118.86	93	5.1		0	0	0	1	1
61	1	0	45	0	1	0	0	140	80	2	172	97.9	33.0922	74	152	99	217	0.4	542.5	3.8	0.62	109.76	92	4.4	17.2	0	0	0	0	0
62	0	0	65	0	1	0	0	150		16	149	51.5	23.1972		125	71	219	0.9	243.333	4.3	0.63	71.72	96	5.3	4	0	0	0	0	0
63	0	0	52	0	1	0	0	150	90	0	164	52.6	19.5568	49	122	80	57	0.1	570	3.6	0.51	96.35	85	4.6		0	0	0	0	0
64	1	0	67	0	1	0	0	170	100	0	169.6	68.2	23.7101	67	174	93	70.5	0.2	352.5	4.5	0.7	85.74	110	5.3	77.1	0	0	0	0	0
65	1	0	64	1	1	0	0			17	160.5	59.2	22.9811	65	131	86	108.1	0.5	216.2	4.2	0.69	88.25	95	5.1		1	0	0	0	1
66	0	0	65	1	1	0	0			8	153.5	52.3	22.1965	65	157	87	104	0.3	346.667	3.5	0.47	98.82	107	5.5	4	1	0	0	0	1
67	1	0	61	0	1	0	0	155	100	0	168.4	65	22.9208	58	143	92	65.9	0.2	329.5	3.7	0.73	84.13	86	5	11.5	0	0	0	0	0
68	0	0	67	0	1	0	0	160	100	27	150.1	49.7	22.0595	48	124	69	153	0.3	510	3.8						0	0	0	0	0
69	1	0	72	0	1	0	0			3	163.8	65.7	24.4871	62	120	72	104.7	0.5	209.4	3.5	0.62	95.91	94	4.9	4	0	0	0	0	0
70	1	0	50	0	1	0	0	200	120	6	174.3	93.8	30.8751		122	85	127	0.2	635	2.8	0.79	81.69	99	4.9	6.5	0	0	0	0	0
71	1	0	48	0	1	0	0	150	90	1	167.9	73.9	26.2146		137	81	128.7	0.6	214.5	3.6	0.75	87.49	103	4.9	4	1	0	1	0	0
72	0	0	55	1	1	1	0	140		25	150.2	54.3	24.0691		114	76	118	0.3	393.333	3.9	0.46	106.15	118	5.6	4.8	0	0	1	0	2
73	0	0	47	0	1	1	0	140	100	12	156	85	34.9277		114	67	60	0.2	300	3.8	0.41	126.72	100	5.6	52.5	1	0	0	0	0
74	1	0	54	1	1	0	0	230		11	162.2	59.5	22.616		157	91	147	0.5	294	3	0.73	87.12	102	4.2	12.9	1	0	0	0	2
75	0	0	62	0	1	0	0	170	130	17	160	65	25.3906		132	73	133	0.4	332.5	3.7	0.55	84.35	105	5.7	8.3	0	0	0	0	0
76	1	0	55	0	1	0	0	150		7	176.8	87.2	27.8966		159	109	222	0.9	246.667	4	0.59	109.45	98	5.3	4	0	0	1	0	0
77	0	0	69	1	1	0	0	150		24	147	50.9	23.555		105	68	135	0.4	337.5	3.9	0.43	107	96	5.5	4	1	0	0	0	1
78	1	0	53	1	1	0	0	160	100	3	165.4	71	25.953		167	107	90	0.2	450	4.2	0.72	88.92	107	5.5	4	0	0	1	0	2
79	0	0	39	1	1	0	0	150	80	1	161.5	89.1	34.1612		137	84	220	0.3	733.333	3.9	0.5	107.74	98	4.9		0	0	0	0	1
80	0	0	42	1	1	0	0	160	110	3	157	45.2	18.3375		153	84	193	0.2	965	3						0	1	0	0	1
81	1	0	41	0	1	0	0			5	163.9	76.8	28.5893				180	0.1	1800							0	0	0	0	0
82	0	0	50	0	1	0	0	160	100	1	163	56	21.0772		125	81	132	0.2	660	3.5						0	0	0	0	0
83	1	0	56	0	1	1	0	135	85	15	176	80	25.8264		132	82	161	0.5	322	4	0.63	101.3	137	6.2	8.2	0	0	0	0	0
84	0	0	54	0	1	0	0	150	80	4	162.2	59.2	22.5019		127	76	147	0.5	294	4.5						1	0	0	0	0
85	0	0	55	0	1	0	0	130		5	150	52	23.1111		159	90	87	0.4	217.5	4	0.46		89	5.7		0	1	0	0	0
86	0	0	61	0	1	0	0	140		8	153.5	48.7	20.6687		152	88	75	0.3	250	3.8						0	0	0	0	0
87	0	0	50	0	1	0	0	130		10	156.6	52	21.2041		113	81	65	0.3	216.667	3.9						0	0	0	0	0
88	1	0	63	1	1	1	0			26	162.1	54	20.5508		141	96	627	0.1	6270	3.4						0	0	0	0	2
89	1	0	53	0	0	0	1	129	79		166.6	68.8	24.7878		129	79	159	0.6	265	4.1						0	0	0	0	0
90	1	0	23	0	1	0	0	168	89	5	168.6	89.7	31.5557		179	96	146	0.6	243.333	3.8						0	0	0	0	0
91	0	0	31	1	1	0	0	140	90	0	154	43.2	18.2156	82	120	91	228	0.4	570	3.4	0.35	163	94	5.8	53.6	0	0	0	0	1
92	0	0	53	1	1	0	0	160		0	163.5	45.4	16.9832						970							0	0	0	0	1
93	1	0	64	0	1	0	0	196	100	3	162.6	72.6	27.4597		168	102	86.2	0.4	215.5	3.8						0	0	0	0	0
94	1	0	64	0	1	1	0			7	167.2	66	23.6087		151	89	117	0.1	1170	3.5						0	0	0	0	0
95	1	0	40	0	1	1	1	180	110	2	179.4	115.9	36.0113		163	117	149	0.3	496.667	3.8						0	0	0	0	0
96	0	0	66	0	1	0	0			10	161.1	65	25.0451	84	140	84	135	0.1	1350	4	0.53	86.27		6.2	7.3	1	0	0	0	0
97	1	0	50	1	1	0	0			13	169.4	77	26.8327	61	144	87	475	0.9	527.778	3.2	0.74	87.75	114	5.6	11.5	0	0	0	0	1
98	0	0	49	0	1	0	0	190		0	155.5	45.5	18.817	63	93	53	73.3	0.1	733	3.4	0.57	86.78	78	5.3	4	0	0	0	0	0
99	0	0	61	0	1	0	1	160		11	162.3	54	20.5001	62	141	73	131	0.3	436.667	4.2	0.43	110.93	106	5.9	4	1	0	0	0	0
100	0	0	57	1	1	0	0	200		2	160	64.8	25.3125	59	117	65	127	0.2	635	3.9	0.77	59.8		5.6	5.8	1	1	0	0	1
101	0	0	66	1	1	1	0	170		0	148	48.7	22.2334	86	109	80	238	0.4	595	4.3	0.6	75.33	166	5.6	4	1	0	0	0	1
102	1	0	53	0	1	0	0	140	90	4	161.6	54.6	20.9079	53	134	85	80	0.3	266.667	4.2	0.58	112.65	94	5	4	0	0	0	0	0
103	0	0	67	0	1	0	0			29	152.6	57.3	24.6063	72	146	73	83	0.4	207.5	3.3	0.74	59.62		6.5	7.3	0	0	0	0	0
104	1	0	36	0	1	0	0	140	90	11	177.5	95.5	30.3114	57	131	93	188	0.3	626.667	4	0.99	70.13		5.5	9.2	0	0	0	0	0
105	0	0	43	0	1	0	0	160	120	0	166.6	62.7	22.5901	71	135	96	160	0.8	200	3.8	0.49	106.31	102	5.3		0	0	0	0	0
106	0	0	58	0	1	0	0			23	158.4	54.2	21.6017	65	131	86	216	0.5	432	4	0.58	81.12	84	5.4	4	1	0	0	0	0
107	1	0	48	1	1	0	0			14	171.5	69.5	23.6296	84	137	84	81	0.1	810	4.2	0.59	113.8	97	6.1	4.5	0	0	0	0	1
108	1	0	47	1	1	0	0	138	86	0	174.4	74.5	24.4942	54	154	111	218	0.2	1090	4.4	0.89	72.99	90	5.6	51.1	1	0	0	0	1
109	0	0	74.3014	1	1	1	1	190		1	156.6	67	27.3207	78	125	89	91	0.2	455	3.8	0.59	74.24	161	8.1	4	0	0	0	0	2
110	1	1	65	1	1	0	0			15	167.3	78.2	27.9393				166	0.3	553.333							1	1	0	0	1
111	1	0	63.8575	0	1	1	0	160		14	167	75.5	27.0716	85	137	73	130	0.6	216.667	3.9	0.65	94.64	188	8.8	21.8	0	0	0	0	0
112	0	0	41	0	1	0	0			6	158.2	53.7	21.4566	70	129	89	186	0.3	620	2.9	1.9	146.54	99	5	5.4	0	0	0	0	0
113	0	0	57	1	1	0	0	150		4	160.8	55.7	21.5419	63	147	86	257	0.4	642.5	3.8	0.53	89.98	92	5.4	4	0	0	0	0	1
114	1	0	74	0	1	1	1			40	161.6	62.1	23.7798	96	133	98	273	0.1	2730	3.8	1.39	39.34	211	7.1		1	0	0	0	0
115	1	0	43.2685	0	1	0	0	143	105	1	164.8	92.1	33.9114	84	157	116	201	0.7	287.143	3.8	0.69	98.92	97	5.4	28	0	0	0	0	0
116	0	0	65	1	1	0	0	200		5	146	52.3	24.5356	65	132	81	1090	0.1	10900	3.3	0.37	128.39	96	5.3		0	0	0	0	1
117	1	0	38.4904	0	1	0	0	140	90	7	180.9	75.9	23.1934	85	117	85	119	0.3	396.667	3.7	0.7	100.89	86	5.5	7.2	0	0	0	0	0
118	0	0	61.1479	0	1	0	0	140		2	162.2	62.9	23.9083	72	137	81	137	0.1	1370	3.6	0.35	138.95	103	5.4	4	1	0	0	0	0
119	0	0	42.811	0	1	0	0	180		0	158.9	49.3	19.5254	68	119	73	417	0.2	2085	3.4	0.43	123.47	85	5.5	10.9	0	0	0	0	0
120	1	0	72.5562	0	1	0	0			0	168	71.7	25.4039	72	151	97	219	0.7	312.857	3.9	1.08	52.26	93	6	21	0	0	0	0	0
121	1	0	54.3014	0	1	0	0			14	164.8	60.6	22.313	92	124	83	239	0.2	1195	3	0.52	126.27	140	6.1		0	0	0	0	0
122	0	0	56.3973	0	1	0	0			2	161.5	85.3	32.7042	95	127	80	142	0.5	284	3.7	0.66	71.14	127	6.1	23.9	1	0	0	0	0
123	1	0	57	0	1	0	0			10	178	81.8	25.8174	69	126	92	296.3	0.2	1481.5	4.1	1.01	60.14	88	5.6	14.4	0	0	0	0	0
124	1	0	69	1	1	1	0	200		10	169.5	64.1	22.311	72	128	89	155	0.6	258.333	4.5	0.78	75.53	141	7.5	4	1	0	0	0	1
125	0	0	39	0	1	0	0	150		4	154.1	47.3	19.9185	77	138	94	98.3	0.4	245.75		0.52	102.45	99	5.7		0	0	0	0	0
126	1	0	37	1	1	0	0	140		17	158.3	75.6	30.1689	75	150	92	176	0.2	880	4	0.8	87.85	79	5.2		0	0	0	0	1
127	0	0	65	0	1	0	0			16	148.2	53.7	24.4499	87	117	78	97	0.3	323.333	4						1	1	0	0	0
128	1	0	50	1	1	0	0	140		2	171	69.3	23.6996	74	114	71	168	0.2	840	4.3	0.84	76.39	101	5.7		0	0	0	0	1
129	1	0	38	0	1	0	0			11	177.3	85	27.0397	61	130	78	268	0.4	670	3.8	0.82	84.86	91	5.5		0	0	0	0	0
130	0	0	62	0	1	1	0			6	155.6	59.5	24.5752	80	143	81	99	0.2	495	4.1	0.47	100.17	150	6.7		1	0	0	0	0
131	0	0	32	0	1	1	0			5	167.4	59	21.0543	81	122	78	142	0.2	710	3.8	0.48	118.36	85	4.9		0	0	0	0	0
132	0	0	39	1	1	0	0	150	100	1	150	54.1	24.0444	93	160	109	154	0.7	220	3.7	0.67	77.64	111	5.5		0	0	0	0	1
133	0	0	57	0	1	0	0			5	156.5	76.8	31.3569	85	149	94	144	0.5	288	3.8	0.45	107.62	88	5.2		0	0	0	0	0
134	0	0	70	0	1	0	0	170		40	150	44.1	19.6	103	155	86	413	0.7	590	3.8	0.75	58.02	87	5.2		1	0	0	0	0
135	0	0	46	0	1	0	0			2	151.6	51	22.1907	70	139	92	176	0.7	251.429	4.1	0.48	106.65	92	5	6.1	0	0	0	0	0
136	1	0	51	1	1	0	0	150		6	168.6	86.8	30.5355	83	135	88	112.5	0.4	281.25	3.9	0.77	83.5	100	5.3	10.2	0	0	0	0	1
137	0	0	55	0	1	1	0			1	154.6	67.5	28.2413	57	153	85	128.7	0.3	429	3.8	0.59	80.84	149	7.8		0	0	0	0	0
